# Supplementary material for: SNHG15-Mediated Localization of Nucleolin at the Cell Protrusions Regulates CDH2 mRNA Expression and Cell Invasion
Source: Int J Mol Sci. 2023 Oct 26;24(21):15600. doi: 10.3390/ijms242115600 (PMC10650932; doi:10.3390/ijms242115600)
Supplement: Supplementary file 1 [file ijms-24-15600-s001.zip]

Archive with 1 entries (1 files):
- ijms-2600889-supplementary.pdf
